# Supplementary material for: Implementation of Cellulose-Based Filtration Aids in Industrial Sunflower Oil Dewaxing (Winterization): Process Monitoring, Prediction, and Optimization
Source: Foods. 2024 Sep 19;13(18):2960. doi: 10.3390/foods13182960 (PMC11431447; doi:10.3390/foods13182960)
Supplement: Supplementary file 1 [file foods-13-02960-s001.zip]

Archive with 1 entries (1 files):
- foods-3124574-supplementary.pdf
